# Supplementary material for: Systematic assessment of intrinsic factors influencing visual attention performances in air traffic control via clustering algorithm and statistical inference
Source: PLoS One. 2018 Oct 25;13(10):e0205334. doi: 10.1371/journal.pone.0205334 (PMC6201895; doi:10.1371/journal.pone.0205334)
Supplement: S1 Appendix — The data used in this paper is uploaded. For more questions, please contact with the first author Dr. Jing-Qiang Li (jingqiang_li@foxmail.com). (XLSX) [file pone.0205334.s001.xlsx]

## Sheet: Sheet1
	Mean Reaction Time of 1---20 min (ms)																				Mean RT of total 20 min (20分钟的反应时平均值)	error rate of detection of 1-20 min (1-20分钟的错报率)																				Mean of error rate of detection 错报率平均值	forgetting rate of 1-20min (1-20分钟的虚报率)
Number of participants (143 ATC students)	RT01	RT02	RT03	RT04	RT05	RT06	RT07	RT08	RT09	RT10	RT11	RT12	RT13	RT14	RT15	RT16	RT17	RT18	RT19	RT20	RTm	E01	E02	E03	E04	E05	E06	E07	E08	E09	E10	E11	E12	E13	E14	E15	E16	E17	E18	E19	E20	Em	F01	F02	F03	F04	F05	F06	F07
1	973.79	958.333	958.333	958.333	989.754	862.5	1078.12	901.119	838.542	754.688	827.055	805	784.091	875	850.352	838.542	745.37	805	827.055	928.846	877.991	0	0.04	0.04	0.04	0	0	0	0	0	0.03125	0.0344828	0	0.0322581	0.037037	0.0689655	0	0	0.0333333	0.0689655	0.0769231	0.0251608	0	0.24	0.04	0.28	0.04	0	0.227273
2	1829.55	1631.76	2415	1725	1775.74	1725	1775.74	1472.56	1775.74	1472.56	1677.08	1472.56	1548.08	1509.38	1677.08	1472.56	1404.07	1472.56	1548.08	1548.08	1646.41	0.0769231	0	0	0	0	0	0	0	0	0.0625	0	0.0625	0	0	0	0	0	0	0	0	0.0100962	0	0.142857	0.2	0.0714286	0.0714286	0.142857	0.0714286
3	2012.5	1631.76	1775.74	1588.82	1725	1631.76	1548.08	1472.56	1472.56	1437.5	1207.5	1437.5	1404.07	1139.15	1312.5	1183.82	1118.06	1183.82	1631.76	1631.76	1477.31	0	0	0	0.0666667	0	0	0	0	0	0	0	0	0.117647	0	0	0.05	0	0	0	0	0.0117157	0.0555556	0	0	0	0	0	0
4	1947.58	1775.74	1437.5	1775.74	1775.74	1725	1548.08	1509.38	1472.56	1472.56	1139.15	1006.25	1509.38	1183.82	1161.06	1078.12	1078.12	1588.82	1161.06	1040.95	1419.33	0	0.0714286	0	0.0769231	0	0.0714286	0	0	0.0625	0	0	0.0833333	0	0.047619	0	0.0454545	0	0	0	0	0.0229344	0.153846	0	0	0	0.0714286	0	0
5	1419.89	1457.68	1369.34	1337.15	1473.27	1302.24	1443.33	1368.86	1268.58	1206.24	1093.42	1220.4	1179.62	1107.05	1310.06	1154.67	1259.02	1192.55	1120.56	1313.06	1279.85	0.117647	0	0	0	0	0	0	0	0	0.0526316	0.0454545	0	0.047619	0	0.0526316	0	0	0.0526316	0.0454545	0.0526316	0.0233351	0.037037	0	0	0	0.04	0	0
6	1677.08	1631.76	1588.82	1631.76	1548.08	1548.08	1548.08	1404.07	1548.08	1284.57	1404.07	1284.57	1059.21	1341.67	1372.16	1118.06	1341.67	1437.5	1341.67	1183.82	1414.74	0	0	0.0666667	0	0	0	0	0	0	0	0	0	0.0434783	0.111111	0	0	0	0.0588235	0	0	0.014004	0	0	0.0434783	0	0	0	0.173913
7	1287.66	1441.9	1514.63	1311.02	1325.36	1159.48	1334.46	1607.24	1705.76	2310.52	2146.7	2418.69	2338.73	2095.6	1979.65	1598.5	1502.51	1567.23	1595	1878	1705.93	0	0	0	0.0526316	0	0	0	0	0	0	0	0	0	0	0	0	0	0	0	0	0.00263158	0	0	0	0	0	0	0.0344828
8	2966.9	2225.18	2225.18	1888.03	2148.45	1888.03	1832.5	2148.45	2225.18	1888.03	1780.14	1888.03	1557.62	1639.61	1448.95	1557.62	1519.63	1639.61	1597.56	1557.62	1881.12	0	0	0.0833333	0	0	0	0	0	0	0	0.0714286	0.0769231	0	0.0666667	0	0	0	0	0.0666667	0	0.0182509	0	0	0.1875	0	0	0	0.15
9	1597.56	1416.02	1597.56	1519.63	1384.56	1384.56	1597.56	1056.02	1153.8	1597.56	1354.46	1354.46	1198.17	1153.8	1132.82	973.516	1021.39	1056.02	958.538	944.015	1272.6	0	0	0.0625	0	0	0	0	0	0	0	0	0	0.047619	0.0454545	0	0.0384615	0	0	0.0384615	0	0.0116248	0.0416667	0.0384615	0.0434783	0.0416667	0	0	0.26087
10	2708.91	2596.04	2596.04	2492.2	2708.91	2492.2	2307.59	2396.35	2492.2	2076.83	2307.59	2832.05	2076.83	2009.84	2492.2	1888.03	1780.14	2492.2	1780.14	1597.56	2306.19	0	0	0	0	0	0	0	0	0.0666667	0.0833333	0	0	0.0666667	0	0	0	0	0.0625	0	0.0769231	0.0178045	0	0	0	0	0	0	0
11	1557.62	1947.03	1354.46	1730.69	1730.69	1074.22	1448.95	1416.02	1597.56	1271.53	1175.57	1056.02	1132.82	1153.8	1074.22	1056.02	1271.53	1093.07	1246.1	1175.57	1328.18	0	0	0.0555556	0	0	0	0	0	0	0	0	0	0	0.047619	0.0416667	0	0	0	0	0.047619	0.00962302	0	0	0.0714286	0.0454545	0.0454545	0	0.153846
12	2396.35	1683.92	2225.18	1888.03	2966.9	1947.03	2009.84	1832.5	1639.61	2148.45	1597.56	1832.5	1597.56	1448.95	1639.61	1639.61	1730.69	1730.69	1888.03	2225.18	1903.41	0	0	0	0	0	0	0	0	0	0	0	0	0	0.0588235	0	0	0	0	0	0	0.00294118	0	0	0	0.05	0	0	0
13	2076.83	1888.03	2009.84	2009.84	1947.03	2148.45	2009.84	2076.83	2396.35	2148.45	1639.61	1557.62	1519.63	1519.63	1448.95	1416.02	1730.69	1832.5	1683.92	1597.56	1832.88	0	0	0	0	0	0	0	0	0	0.0833333	0	0	0	0	0	0	0	0	0	0.0625	0.00729167	0	0	0.111111	0	0	0	0
14	1519.63	1597.56	1639.61	1074.22	1074.22	1198.17	1021.39	902.971	1325.64	988.968	1004.92	778.812	973.516	1038.42	853.493	916.25	1038.42	830.733	988.968	1093.07	1092.95	0	0	0.0666667	0.0869565	0.0434783	0	0.0416667	0	0	0	0	0	0.0384615	0.0416667	0.0689655	0	0	0	0	0.0434783	0.021567	0.08	0	0.0869565	0.171429	0	0.0645161	0.142857
15	1835.68	2018.77	1921.19	1894.53	1771.77	2071.5	1811.97	1870.39	1935.3	1862.79	1654.16	1600.69	1905	1800.85	1823.03	1943.12	2194.57	2319.65	2066.86	2014.32	1915.81	0.0714286	0.0833333	0.153846	0	0.214286	0.0833333	0	0.0714286	0.230769	0	0	0	0.153846	0	0.142857	0	0	0	0	0	0.0602564	0	0.111111	0.210526	0.105263	0.047619	0	0.15
16	1683.92	1780.14	1557.62	1683.92	1597.56	1832.5	1780.14	1780.14	1557.62	1519.63	1519.63	1448.95	1597.56	1483.45	1384.56	1384.56	1325.64	1448.95	1298.02	1416.02	1554.03	0	0	0	0	0	0	0	0.0714286	0	0	0	0	0	0	0	0	0	0	0	0	0.00357143	0	0	0	0	0	0	0.047619
17	1221.67	1038.42	1004.92	988.968	973.516	988.968	973.516	1074.22	890.071	853.493	902.971	902.971	841.959	1004.92	865.347	819.803	830.733	916.25	958.538	916.25	948.375	0	0.0416667	0.04	0.04	0.0384615	0.0384615	0.0769231	0.0434783	0	0	0.0357143	0.0357143	0.0333333	0.04	0.103448	0	0	0	0.0384615	0	0.0302831	0.0666667	0.166667	0.0540541	0.210526	0	0	0.131579
18	1947.03	2225.18	2076.83	1780.14	1639.61	1557.62	1947.03	1888.03	1832.5	2148.45	1384.56	1448.95	1597.56	2009.84	1519.63	1519.63	1448.95	1354.46	1597.56	1519.63	1722.16	0	0	0.0833333	0	0	0	0	0	0	0	0	0.0588235	0	0.0769231	0	0.0625	0	0	0.133333	0	0.0207457	0	0	0.0555556	0	0	0	0.157895
19	1705.71	1374.7	2141.11	1873.03	1513.6	1484.3	1268.85	1300.85	1350.91	1072.07	1253.48	1109.8	1202.79	1289.29	1074.31	1055.1	980.23	989.548	1105.67	1126.72	1313.6	0	0	0	0	0	0	0	0	0	0	0	0	0	0.0526316	0	0.0434783	0	0	0	0	0.00480549	0	0	0	0	0	0.0416667	0
20	1319.83	1134.56	1134.56	1148.16	1086.19	1095.33	1063.14	971.656	1018.44	870.113	883.342	806.064	983.554	881.973	908.214	1024.05	1057.15	920.761	937.162	913.12	1007.87	0.0526316	0.0434783	0.0434783	0.181818	0	0	0	0	0.04	0	0.0344828	0	0	0.0344828	0.107143	0.04	0	0	0	0	0.0288757	0	0.147059	0.147059	0.121212	0	0.0285714	0.171429
21	1557.62	1384.56	1384.56	2225.18	1557.62	1448.95	1519.63	1271.53	1730.69	3279.21	1730.69	1519.63	1416.02	1597.56	1683.92	1519.63	1416.02	1416.02	1448.95	1780.14	1644.41	0	0	0.0555556	0	0	0	0	0	0.0666667	0	0	0	0	0	0	0	0	0	0.0588235	0.0714286	0.0126237	0.0416667	0	0	0.117647	0	0.0384615	0
22	1608.28	1340.89	1226.82	1171.85	1227.63	1166.71	1211.59	1025.59	1116.33	958.453	945.766	981.812	1082.67	999.846	971.349	957.138	985.613	1055.21	886.866	959.379	1093.99	0	0.0526316	0	0	0.0526316	0.047619	0	0	0	0	0.04	0	0	0	0	0	0	0	0	0	0.00964411	0.0416667	0	0.0333333	0	0	0	0
23	2724.52	2421.3	2421.3	2374.28	2622.09	2423.68	2346.81	2320.27	2513.52	2042.1	2248.15	2781.05	2066.97	2077.32	2386.76	1842.27	1744.94	2123.69	1748.17	1657.95	2244.36	0	0	0	0	0	0	0	0	0.1	0.0833333	0	0	0.0833333	0	0	0	0	0.0833333	0	0.0625	0.020625	0	0	0	0	0	0	0
24	1790.69	1616.45	1801.25	1725.27	1796.57	1659	2116.45	1714.64	1741.8	1515.71	1445.68	1426.48	1319.66	1549.19	1605.82	1448.52	1504.41	1492.81	1576.13	1539.88	1619.32	0	0	0.0666667	0	0	0	0	0	0	0	0	0	0	0.117647	0	0	0	0	0	0	0.00921569	0	0	0.047619	0	0	0.0434783	0.117647
25	1245.25	1308.79	1146.12	1126.05	1114.63	1221.4	1120.67	1199.23	1017.75	1053.85	1086.71	1035.25	961.492	1078.17	1058.13	962.071	1138.02	1088.95	902.773	983.587	1092.44	0.047619	0	0.136364	0.0434783	0	0	0	0	0.08	0	0	0.04	0.037037	0.0416667	0.0416667	0	0	0	0	0	0.0233916	0	0.0714286	0.0294118	0.147059	0	0	0.181818
26	1809.27	1768.5	1723.75	1859.56	2179.34	1676.19	1912.88	2191.86	1586.87	1514.17	1634.38	2051.72	2269.19	1597.87	1646.7	1597.56	1537.1	1691.03	2335.38	1842.34	1821.28	0	0	0.0666667	0.0769231	0	0	0.0769231	0	0	0	0	0	0	0.0625	0.133333	0	0.0588235	0	0	0.0714286	0.0273299	0.05	0	0.047619	0	0.0588235	0	0.157895
27	1604.79	1271.53	1176.06	1335.5	1335.5	1518.07	1426.42	1198.04	1410.93	1202.04	1065.84	1224.98	1201.18	1198.21	1119.15	1101.04	1042.81	925.364	929.324	1029.1	1215.79	0.0666667	0	0	0	0	0.0588235	0.0588235	0	0.166667	0	0	0	0	0.047619	0	0	0	0.0384615	0	0.0416667	0.0239364	0	0	0.0333333	0	0	0	0
28	1947.58	1631.76	1829.55	1437.5	1677.08	2322.12	1548.08	1548.08	1631.76	1404.07	1509.38	1437.5	1372.16	1548.08	1312.5	1472.56	1472.56	1372.16	1284.57	1341.67	1555.03	0	0	0.153846	0	0	0	0	0	0	0	0	0	0	0.125	0	0	0	0	0	0	0.0139423	0.0555556	0	0.1	0.08	0.0952381	0.0625	0.26087
29	1257.81	1118.06	1284.57	1078.12	1040.95	1161.06	989.754	1040.95	1207.5	1097.73	989.754	1006.25	1040.95	1139.15	1097.73	928.846	1183.82	1040.95	1139.15	1097.73	1097.04	0	0	0	0	0	0	0	0	0.05	0	0	0	0	0.047619	0	0	0	0.0434783	0	0.0454545	0.00932759	0	0	0	0	0.0434783	0	0
30	1875.42	1833.03	1803.11	1610.89	1533.12	1785.09	1832.58	1818.41	1512.12	1376.91	1222.55	1421.85	1544.67	1232.65	1574.72	1180.21	1186.55	1284.29	1387	1323.76	1516.95	0.230769	0.214286	0.285714	0.266667	0.25	0.285714	0.153846	0.357143	0.25	0.222222	0.285714	0.222222	0.294118	0.285714	0.25	0.26087	0.238095	0.210526	0.222222	0.210526	0.249818	0	0	0.142857	0	0	0.05	0.15
31	2300.89	2083.67	1971.55	1789.83	1849	1487.72	1528.5	2967	1899.84	1504.41	1370.18	1712.33	1358.96	1304.29	1432.3	1294.69	1329.87	1174.37	1292.61	1442.14	1654.71	0	0.333333	0.0769231	0.0714286	0	0	0.1875	0.125	0.0769231	0.222222	0	0	0	0.0526316	0.176471	0	0.0555556	0.130435	0.157895	0.0555556	0.0860937	0	0	0.111111	0.142857	0.1	0	0.208333
32	1118.06	1232.14	1232.14	1023.31	1059.21	1183.82	1139.15	1078.12	1078.12	1139.15	805	805	805	805	805	805	710.294	754.688	914.773	862.5	967.774	0	0	0	0	0	0	0	0	0	0.047619	0	0	0	0	0	0	0	0	0	0	0.00238095	0	0	0.0666667	0	0	0	0.0625
33	1681.39	1335.73	1311.74	1316.87	1188.67	1196.24	1265.88	1220.9	1381.35	976.127	1113.5	1068.61	1227.4	979.651	1024.34	1042.05	1108.16	995.661	1125.85	1007.35	1178.37	0	0	0	0	0.05	0	0	0	0	0	0.0454545	0	0.047619	0	0	0.0416667	0.0434783	0	0	0	0.0114109	0.05	0	0	0	0	0	0
34	1548.08	1725	1341.67	1775.74	1341.67	1207.5	2156.25	1232.14	1588.82	1509.38	1829.55	1437.5	1548.08	1232.14	1207.5	1257.81	1257.81	1097.73	1078.12	1118.06	1424.53	0.0666667	0	0	0.0769231	0	0	0.166667	0.210526	0.133333	0	0	0	0	0	0	0	0	0	0.0909091	0	0.0372513	0	0.0952381	0	0.190476	0.0740741	0	0.0625
35	1817.06	1960.37	1796.82	1544.38	1663.44	1356.91	1312.41	1323.34	1250.61	1199.02	1134.82	1117.85	1102.68	1133.4	1143.07	1244.45	1183.26	1222.33	1108.47	1203.68	1340.92	0.153846	0.0833333	0.153846	0.133333	0.133333	0.117647	0.235294	0.111111	0.210526	0.15	0.0909091	0.136364	0.173913	0.142857	0.136364	0.210526	0.190476	0.190476	0.136364	0.15	0.152026	0.2	0.222222	0.2	0.227273	0.190476	0.192308	0.24
36	1631.35	1661.14	1709.31	1619.59	1519.24	1457.16	1738.47	1700.78	1827.97	1376.77	1321.98	1359.98	1353.15	1421.3	1306.55	1662.21	1299.88	1342.65	1358.2	1759.69	1521.37	0.25	0.214286	0.214286	0.25	0.25	0.277778	0.133333	0.357143	0.214286	0.263158	0.315789	0.277778	0.368421	0.277778	0.25	0.333333	0.315789	0.277778	0.222222	0.285714	0.267444	0.0416667	0.0434783	0.047619	0.130435	0.04	0	0.0952381
37	1625.64	1501.02	1432.21	1432.21	1431.67	1414.7	1482.95	1409.96	1326.64	1247.62	1494.56	1294.9	1238.37	1163.81	1108.82	1257.37	1029.1	1213.84	1123.75	1079.9	1315.45	0	0	0	0	0	0.0555556	0	0.0555556	0	0.05	0	0	0.0952381	0.047619	0.0454545	0	0.04	0	0.0434783	0.0416667	0.0237284	0	0	0.0384615	0.0384615	0	0	0.2
38	1725	1437.5	1509.38	1437.5	1372.16	1437.5	1284.57	1284.57	1232.14	1232.14	1139.15	1284.57	1118.06	1404.07	1207.5	1284.57	1372.16	1183.82	1078.12	1161.06	1309.28	0	0	0.0625	0	0	0.0588235	0	0	0	0.0526316	0	0	0.0454545	0.0588235	0	0	0.0555556	0	0	0.047619	0.0190704	0.0952381	0.04	0.208333	0.08	0.037037	0.12	0.285714
39	1888.03	1888.03	1683.92	1780.14	1557.62	2076.83	1597.56	1639.61	1519.63	1519.63	1354.46	1597.56	1597.56	1384.56	1221.67	1221.67	1325.64	1246.1	1298.02	1325.64	1536.19	0	0	0	0	0	0	0	0	0	0	0	0	0	0	0	0	0	0	0	0	0	0	0	0	0	0.0416667	0	0
40	1567.33	1512.88	1298.58	1165.04	1186.18	1314.65	1268.63	1193.88	1235.32	1027.23	1030.44	1062.6	1022.06	1119.61	1014.47	1127.78	1183.77	1110.91	1006.73	1257.64	1185.29	0	0	0	0	0	0	0	0	0	0	0.0416667	0	0	0	0	0	0	0	0	0.105263	0.00734649	0	0	0	0	0	0	0.0333333
41	1519.63	1597.56	1483.45	1683.92	2148.45	1448.95	1519.63	1354.46	1416.02	1416.02	1416.02	1483.45	1416.02	1384.56	1354.46	1384.56	1325.64	1354.46	1384.56	1384.56	1473.82	0.5	0.466667	0	0.466667	0	0	0	0	0	0	0	0	0	0	0	0	0	0	0	0	0.0716667	0	0	0	0	0	0	0
42	1312.09	1207.21	1585.23	1547.32	1276.65	1295.87	1209.62	1470.52	1154.96	2269.48	2050.66	1871.5	1800.09	1800.09	1853.55	1844.55	1909.84	1476.15	1399.65	1970.61	1615.28	0	0	0.0625	0	0	0	0	0	0	0.1	0.0833333	0.0769231	0	0	0	0	0	0	0	0.0769231	0.019984	0	0.0645161	0	0.0454545	0	0	0
43	1799.24	1452	1571.97	1415.1	1413.64	1331.7	1546.74	1336.2	1314.84	1167.68	1067.76	1086.96	1186.24	1071.95	1124.58	1349.56	988.5	1029.58	1023.66	998.617	1263.83	0	0	0	0	0	0	0	0	0	0	0	0	0.047619	0	0	0	0.0416667	0	0	0	0.00446429	0	0	0.0869565	0	0	0	0
44	1323.98	1436.7	1388.42	1354.15	1248.58	1370.36	1219.44	1363.26	1344.65	1254.1	1349.91	1361.93	1270.98	1212.84	1519.12	1591.63	1257.57	1306.09	1289.25	1345.79	1340.44	0.01	0.15	0	0.0555556	0.0526316	0	0	0.0454545	0.222222	0	0	0	0.111111	0.047619	0.047619	0	0	0.0526316	0	0	0.0397422	0	0	0	0	0	0	0
45	1509.38	1829.55	1312.5	1404.07	1341.67	1161.06	1183.82	1097.73	958.333	1097.73	973.79	973.79	1023.31	1232.14	958.333	973.79	943.359	1183.82	1588.82	887.868	1181.74	0	0	0	0	0.0555556	0	0.0952381	0.0454545	0	0	0	0.04	0	0	0	0	0	0.047619	0	0	0.0141934	0	0	0.0357143	0	0	0	0.0333333
46	2156.25	2236.11	1886.72	2012.5	1829.55	2236.11	1947.58	1548.08	1775.74	1341.67	1284.57	1161.06	1161.06	1312.5	1207.5	1437.5	1078.12	1232.14	1232.14	1207.5	1564.22	0	0	0	0	0	0	0	0	0	0	0.0526316	0	0	0.0555556	0.05	0.117647	0.0454545	0.0526316	0	0	0.018696	0	0	0	0	0	0	0
47	2477.8	1986.19	2380.23	2260.93	2379.3	2570.61	2166.75	4182.8	2691.43	2040.58	1805.94	1773.51	1835.89	1711.6	1710.75	2423.68	2529.04	2376.12	1607.97	1468.41	2218.98	0	0.0769231	0	0.0909091	0	0	0.166667	0	0.111111	0	0.0714286	0	0	0	0.0714286	0.0714286	0.3	0	0	0	0	0	0	0.0666667	0.0588235	0.0625	0.0714286	0.0625
48	1246.1	1354.46	1354.46	1325.64	1221.67	1246.1	1074.22	1198.17	1271.53	1112.59	902.971	1074.22	929.925	929.925	1004.92	973.516	973.516	944.015	902.971	916.25	1097.86	0	0	0	0.0526316	0	0	0	0	0.05	0.0454545	0	0	0	0	0.16	0.0769231	0.0769231	0.0384615	0.0740741	0.037037	0.0305752	0	0	0	0.107143	0	0	0.0322581
49	2396.35	1597.56	1557.62	1519.63	1597.56	1557.62	2076.83	1780.14	1448.95	1384.56	1198.17	1483.45	1416.02	1221.67	1246.1	1175.57	1246.1	1597.56	1298.02	1271.53	1503.55	0	0	0	0	0.0625	0	0	0	0	0	0.047619	0.176471	0	0	0	0.047619	0	0	0	0	0.0167104	0	0	0.0416667	0	0	0	0
50	2307.59	2307.59	2009.84	1780.14	2009.84	1832.5	2009.84	1888.03	1730.69	1730.69	1730.69	1683.92	1519.63	1448.95	1448.95	2832.05	2009.84	2396.35	1780.14	1730.69	1909.4	0	0	0	0	0	0	0	0	0	0	0	0	0	0	0	0.111111	0	0	0	0	0.00555556	0	0	0	0	0	0	0
51	2081.9	1886.72	1341.67	1437.5	1232.14	1312.5	1509.38	1548.08	1588.82	1372.16	1078.12	1183.82	1472.56	1372.16	1404.07	1312.5	1284.57	1232.14	1372.16	1829.55	1442.63	0.0909091	0.0769231	0.111111	0.117647	0.105263	0	0.125	0	0	0.111111	0.181818	0.047619	0	0	0	0	0.0526316	0	0.0555556	0.153846	0.0614718	0	0	0.037037	0.12	0.1	0.0357143	0.0416667
52	1088.4	1122.91	957.154	1037.46	1066.97	1074.52	1243.1	1027.75	975.438	925.159	901.7	954.323	1056.42	957.273	987.778	929.343	855.493	863.853	946.243	935.742	995.351	0	0	0	0.08	0	0	0.047619	0.0416667	0	0	0	0	0.0416667	0	0.04	0.0344828	0	0.0333333	0	0.0384615	0.0178615	0	0	0	0	0	0	0
53	1587.22	1554.58	1490.41	1408.25	1578.75	1384.33	1476.45	1381.13	1420.67	1226.76	1162.02	1302.23	1243.39	1160.04	1163.31	1212.61	1309.44	1100.33	1133.52	1199.94	1324.77	0	0.125	0	0	0	0.111111	0.0588235	0	0	0	0.0454545	0.1	0	0	0.0454545	0.05	0	0	0	0.047619	0.0291731	0.0833333	0.0833333	0	0	0	0	0.04
54	1974.29	1838.71	1852.27	1966.45	1857.97	1783.2	1939.19	1694.59	1881.18	1467.74	1633.38	1665.79	2377.12	1853	2147.41	1793.06	1890.42	1739.94	2281.15	1494.58	1856.57	0	0	0.0769231	0	0	0.142857	0	0	0.307692	0	0	0	0	0.0769231	0.181818	0.133333	0.0769231	0	0	0	0.0498235	0	0	0.05	0	0	0	0.157895
55	2596.04	2396.35	2009.84	2225.18	2225.18	1730.69	1780.14	1730.69	1597.56	1888.03	1557.62	1730.69	1639.61	1448.95	1888.03	1519.63	1557.62	1639.61	1519.63	1683.92	1818.25	0	0	0.0769231	0	0	0.0666667	0	0	0	0	0	0	0	0	0	0	0	0	0.0625	0.0666667	0.0136378	0	0	0	0	0	0	0
56	1686.84	1788.2	1710.11	1863.59	1530.32	1895.24	1614.34	1395.09	1703.29	1665.21	1273.73	1359.93	1223.56	1385.47	1259.66	1144.31	1308.69	1681.54	1350.72	1759.65	1529.97	0	0	0.0714286	0.0769231	0.125	0	0	0.0555556	0	0	0	0	0.047619	0.0555556	0.047619	0	0	0	0	0	0.023985	0	0	0.05	0	0	0	0.217391
57	2225.18	2396.35	2225.18	1832.5	1832.5	1519.63	1832.5	1448.95	1639.61	1483.45	1519.63	1416.02	1519.63	1384.56	1557.62	1780.14	1597.56	1384.56	1354.46	1683.92	1681.7	0	0	0	0	0	0.0588235	0.0714286	0	0	0	0	0	0	0	0	0	0	0	0	0	0.00651261	0	0.0625	0	0	0	0	0
58	2708.91	2396.35	2596.04	1888.03	2148.45	1947.03	1780.14	2076.83	1597.56	1780.14	1639.61	1597.56	1483.45	1597.56	1483.45	1483.45	1639.61	1416.02	1947.03	1354.46	1828.09	0	0	0.1	0	0	0	0.0714286	0	0.0625	0	0.0666667	0	0	0	0	0	0.0666667	0.0555556	0.0769231	0.0526316	0.0276186	0	0	0	0	0	0.105263	0
59	1992.32	1687.32	1581.59	1601.21	1378.5	1707.06	1730.71	1397.84	1602.71	1398.56	1342.96	1240.22	1299.49	1314.27	1401.11	1250.2	1567.18	1371.81	1196.06	1299.67	1468.04	0	0	0	0	0	0	0.0714286	0	0	0.0588235	0.111111	0	0	0	0	0.1	0.0625	0	0.047619	0	0.0225741	0	0.0434783	0.0434783	0	0.0384615	0.047619	0
60	2009.84	2009.84	1780.14	1947.03	1483.45	2009.84	1597.56	1947.03	1639.61	1597.56	1597.56	1519.63	1597.56	1384.56	1597.56	1519.63	1597.56	1483.45	1947.03	1483.45	1687.5	0	0	0	0	0	0	0	0	0	0	0	0	0.0666667	0	0.125	0	0	0	0	0.0588235	0.0125245	0	0	0	0	0	0	0
61	2148.45	2148.45	2148.45	2148.45	2148.45	2076.83	2009.84	2148.45	2076.83	2076.83	1888.03	1888.03	1888.03	2076.83	1832.5	2225.18	1730.69	1888.03	2009.84	2307.59	2043.29	0	0	0	0	0	0	0	0	0	0	0	0	0	0	0	0	0	0	0.0769231	0	0.00384615	0	0	0	0	0.0588235	0	0
62	1947.03	1639.61	1780.14	1557.62	1597.56	1448.95	1448.95	2009.84	1519.63	1483.45	1557.62	1639.61	1325.64	1416.02	1416.02	1271.53	1298.02	1354.46	1483.45	1448.95	1532.21	0	0	0.0714286	0	0.0625	0	0	0	0	0.117647	0	0	0	0.0555556	0	0	0	0	0	0	0.0153566	0.105263	0	0.142857	0	0	0	0.192308
63	2430.38	2078	1598.61	1400.42	1791.12	1358.25	1358.25	1337.34	1522.83	1998.81	1541.7	1579.37	1373.86	1626.5	1471.88	1699.51	1237.92	1239.29	1382.65	1313.87	1567.03	0	0	0	0	0.0769231	0.0555556	0.0555556	0	0	0	0	0.0666667	0.0555556	0.0666667	0	0	0.05	0.105263	0.0588235	0	0.0295505	0	0.0555556	0.0434783	0	0.157895	0	0
64	2006.77	1936.48	1870.03	1728.94	2139.43	1733	2018.03	1841.21	1780.23	1689.23	1414.3	1602.33	1526.45	1468.71	1486.2	1458.27	1459.71	1504.58	1602.24	1468.29	1686.72	0.0833333	0	0	0	0.0833333	0	0	0	0	0	0	0	0	0	0	0	0	0	0	0	0.00833333	0	0	0.0526316	0	0	0	0.0555556
65	1588.82	1886.72	1725	1588.82	1472.56	1509.38	1886.72	2156.25	1775.74	1207.5	1078.12	1139.15	1284.57	1312.5	1118.06	1207.5	1257.81	1372.16	1404.07	1312.5	1464.2	0	0	0.0714286	0	0	0	0	0	0	0	0	0.047619	0	0.111111	0.0454545	0	0.0526316	0	0	0	0.0164122	0	0	0.047619	0	0	0	0.157895
66	1519.63	1416.02	1384.56	1416.02	1175.57	1221.67	1221.67	1175.57	1221.67	1112.59	1221.67	1384.56	1384.56	1384.56	1074.22	1021.39	1056.02	1325.64	1325.64	1112.59	1257.79	0.125	0	0.0555556	0	0	0	0	0	0.047619	0.0909091	0	0.0555556	0.0555556	0.0555556	0.0434783	0.04	0	0	0	0	0.0284614	0	0	0	0	0	0	0
67	1059.21	1232.14	1183.82	1232.14	1183.82	1097.73	1207.5	1118.06	1257.81	1472.56	1341.67	1437.5	1472.56	1886.72	1631.76	1372.16	1548.08	1472.56	1097.73	1509.38	1340.75	0.26087	0.25	0.238095	0.25	0.25	0.227273	0.25	0.190476	0.1	0.25	0.222222	0.294118	0.294118	0.230769	0.266667	0.235294	0.25	0.235294	0.227273	0.25	0.238623	0.0588235	0.0344828	0.0333333	0.0344828	0	0.030303	0.0666667
68	1639.61	2009.84	1639.61	1888.03	1780.14	1832.5	1730.69	1683.92	1888.03	1730.69	1730.69	1639.61	1416.02	1639.61	1483.45	1384.56	1730.69	1519.63	1519.63	1597.56	1674.23	0	0	0	0	0	0	0	0	0	0	0.0666667	0	0	0	0	0	0	0.0588235	0	0	0.00627451	0	0	0	0	0	0.1	0
69	1639.61	1448.95	2225.18	1483.45	1354.46	1175.57	1112.59	1112.59	1038.42	700.056	841.959	865.347	788.671	929.925	1004.92	902.971	1093.07	1384.56	830.733	902.971	1141.8	0.266667	0.235294	0.416667	0.235294	0.157895	0.238095	0.181818	0.272727	0.25	0.222222	0.233333	0.241379	0.225806	0.259259	0.16	0.285714	0.304348	0.222222	0.3	0.259259	0.2484	0	0.0769231	0.0625	0.04	0	0	0.176471
70	2148.45	2148.45	1832.5	2148.45	3115.25	2307.59	1780.14	2148.45	2396.35	2076.83	1557.62	1683.92	1557.62	2009.84	1519.63	1448.95	1519.63	1639.61	1639.61	1557.62	1911.83	0	0	0	0	0.125	0	0	0	0	0	0	0	0	0	0	0	0.0588235	0.0666667	0	0	0.0125245	0	0.0555556	0	0	0.0833333	0	0
71	1384.56	1384.56	1325.64	1557.62	1384.56	1557.62	1246.1	1153.8	1198.17	1298.02	1246.1	1004.92	1198.17	1056.02	988.968	916.25	1056.02	1221.67	973.516	973.516	1206.29	0	0	0	0	0	0	0	0	0.047619	0	0	0	0	0	0	0	0	0	0	0	0.00238095	0	0	0	0	0	0	0
72	1220.4	1179.62	1107.05	1310.06	1154.67	1259.02	1192.55	1120.56	1313.06	1045.75	934.588	1090.88	1111.9	1147.54	957.523	1043.07	979.078	1059.82	887.84	970.652	1104.28	0	0.047619	0	0.0526316	0	0	0.0526316	0.0454545	0.0526316	0	0.142857	0.125	0.047619	0.0909091	0.0769231	0.16	0.153846	0	0.166667	0.153846	0.0684318	0	0	0.0294118	0	0	0	0.0333333
73	1205.37	1170.67	1278.35	1186	1262.52	1049.02	1252.1	1173.4	1114.55	1181.13	1146.76	1205.37	1170.67	1278.35	1186	1262.52	1049.02	1252.1	1173.4	1114.55	1185.59	0.0952381	0.0454545	0.0526316	0	0	0	0	0	0.0434783	0.047619	0.0454545	0.0952381	0.0454545	0.0526316	0	0	0	0	0	0.0434783	0.0283339	0	0.09375	0.0344828	0.125	0	0	0.166667
74	1437.5	1341.67	1312.5	1509.38	1183.82	1312.5	1341.67	1437.5	1232.14	1207.5	1040.95	1161.06	1161.06	1118.06	1207.5	1341.67	1183.82	1312.5	1284.57	1372.16	1274.98	0	0.0526316	0.0555556	0.0625	0	0	0	0.117647	0	0.1	0	0	0.0952381	0.0454545	0.047619	0.111111	0	0.111111	0.0526316	0.0555556	0.0453528	0	0	0	0.0833333	0	0	0
75	1697.89	2084.67	1537.17	1748.06	2095.72	1320.17	1617.05	1671.32	1375.53	1195.5	1439.67	1265.18	1438.69	1330.7	1412.2	1333	1174.4	1180.21	1247.34	1248.57	1470.65	0	0	0	0	0	0.0833333	0	0	0.0666667	0	0	0	0	0	0	0	0	0	0	0	0.0075	0	0	0	0	0	0	0
76	2232.78	2125.3	1588.65	1843.5	1619.58	1712.14	1666.08	1625.39	1780.91	2334.42	2231.25	2111.9	2365.37	1692.57	1708.33	1818.43	1716.34	1678.65	1886	1714.17	1872.59	0	0	0.0625	0	0	0	0	0	0	0	0	0	0	0.0666667	0	0	0	0	0	0	0.00645833	0	0.0555556	0.0416667	0	0	0	0.173913
77	2318.5	2172.32	2210.52	2011.87	2299.31	2074.79	2182.43	1826.53	2121.1	2012.5	1631.76	1829.55	2012.5	1725	1947.58	1677.08	1677.08	1548.08	1829.55	1631.76	1936.99	0.2	0.363636	0.181818	0.25	0.3	0.333333	0.333333	0.285714	0.333333	0.25	0.266667	0.230769	0.25	0.214286	0.333333	0.266667	0.2	0.25	0.285714	0.2	0.26643	0	0.117647	0.0625	0.0555556	0.0625	0.125	0.125
78	2132.93	2458.56	3115.4	2903.81	1996.42	1970.78	2395.77	2435.56	1923.35	1760.66	1907.97	3859.94	1806.19	2130.21	1868.73	1527.71	1588.87	1984.19	1659.89	2671.65	2204.93	0	0	0	0	0	0	0	0	0	0	0	0	0	0	0	0	0	0	0	0	0	0	0	0	0	0	0.25	0.0625
79	1677.08	1829.55	1588.82	1588.82	1404.07	1725	1588.82	1677.08	1472.56	1284.57	1312.5	1472.56	1472.56	1404.07	1588.82	1548.08	1341.67	1437.5	1284.57	1341.67	1502.02	0.214286	0.230769	0.266667	0.266667	0.25	0.285714	0.2	0.285714	0.25	0.263158	0.277778	0.25	0.235294	0.235294	0.266667	0.25	0.166667	0.176471	0.210526	0.333333	0.24575	0	0	0.0434783	0	0	0	0.217391
80	2225.18	2076.83	1780.14	2076.83	1888.03	2009.84	1683.92	2009.84	2076.83	2009.84	1780.14	2009.84	2148.45	1639.61	1730.69	2009.84	1780.14	1730.69	1683.92	1730.69	1904.07	0	0	0	0	0	0	0	0	0.0833333	0	0	0	0	0	0	0	0	0	0	0	0.00416667	0.0588235	0	0	0	0	0	0
81	1896.82	1510.88	1545.12	1628.22	1590.05	1408.7	1406.55	1381.84	1570.79	1393.29	1280.18	1168.8	1210.5	1341.3	1301.55	1089.21	1395.98	1378.85	1218.6	1177.81	1394.75	0	0	0	0	0	0	0	0	0.0625	0.0555556	0	0	0	0	0	0	0	0	0	0	0.00590278	0.05	0	0	0.0416667	0.0416667	0	0
82	1139.15	1118.06	943.359	914.773	914.773	943.359	1006.25	928.846	901.119	1006.25	901.119	1006.25	1118.06	989.754	989.754	914.773	875	914.773	958.333	850.352	966.705	0.047619	0	0.04	0.0384615	0	0	0	0	0	0	0.037037	0	0	0.0416667	0	0	0	0	0.04	0.0344828	0.0139634	0	0.227273	0.04	0.0769231	0.037037	0	0.125
83	2311.23	1633.18	1771.69	2082.57	1589.62	1768.26	1981.19	1672.51	1732.97	1520.67	1443.91	1293.53	1263.88	1276.62	1494.57	1682.61	1569.59	1442.64	1510.49	1454.72	1624.82	0	0	0	0	0.0625	0	0	0.0666667	0	0	0.1	0.047619	0	0.0588235	0	0	0	0.0625	0	0	0.0199055	0.0625	0	0	0	0	0	0.111111
84	2012.5	1886.72	1829.55	1677.08	1775.74	1631.76	1588.82	1404.07	1677.08	1404.07	1341.67	1257.81	1548.08	1509.38	1372.16	1472.56	1372.16	1509.38	1404.07	1437.5	1555.61	0	0	0	0	0	0	0	0	0	0	0	0	0	0	0.0555556	0.0625	0	0	0	0	0.00590278	0.0555556	0	0	0	0	0	0
85	2596.04	2148.45	1832.5	1325.64	1198.17	1354.46	1730.69	1597.56	1325.64	1325.64	1093.07	1221.67	944.015	1298.02	1448.95	1448.95	1325.64	1198.17	1271.53	1354.46	1451.96	0.4	0.181818	0.357143	0.263158	0.0952381	0.388889	0.333333	0.4	0.263158	0.263158	0.26087	0.238095	0.173913	0.263158	0.352941	0.294118	0.315789	0.285714	0.315789	0.210526	0.28284	0.0714286	0	0.05	0	0.0645161	0.0714286	0
86	2685.83	1962.93	2928.95	1944.94	1809.18	1456.28	1733.8	1944.45	2612.61	1818.79	1542.74	1542.74	1587.05	1534.33	2030.14	1853	1741.91	1464.6	1378.5	1688.4	1863.06	0	0	0	0	0	0.0625	0.0714286	0	0	0	0	0	0	0	0	0	0	0	0.0555556	0	0.00947421	0	0.111111	0	0.0526316	0	0	0
87	1443.02	1343.7	1226.86	1296.33	1341.33	1222.27	1292.83	1260.8	1117.88	1162.42	1123.96	1032.89	1137.16	1182.35	1131.27	1292.6	1297.26	1328.07	1374.18	1197.29	1240.22	0	0	0	0	0.0894217	0	0	0	0	0	0	0	0	0	0	0.0861733	0.086484	0	0	0	0.013104	0	0	0	0	0.0298072	0.0271617	0
88	1670.86	1978.71	1845.85	1948.97	1563.23	1710.36	1815.97	1636.37	1521.9	2026.52	1387.41	1545.2	1474.02	1550.17	1554.53	1689.51	1850.91	1439.98	1734.74	1465.3	1670.53	0.111391	0	0.123057	0	0	0	0	0	0	0	0	0.103013	0.0982683	0.20669	0.103635	0	0.123394	0.0959984	0.11565	0	0.0540548	0	0	0.041019	0	0	0.038008	0.0403549
89	1917.94	1917.94	1708.86	1563.69	1441.1	1635.72	1524.44	1632.82	1873.48	1505.75	1613.92	1448.39	1619.54	1525.67	1481.21	1526.2	1518.12	1391.93	1420.66	1620.1	1594.37	0.127862	0	0.113924	0	0	0	0	0	0	0	0	0.0965591	0.107969	0.203423	0.0987473	0	0.101208	0.0927955	0.0947106	0	0.05186	0	0	0	0	0	0	0
90	1388.04	1422.82	1273.06	1198.94	1313.04	1108.11	1079.18	1228.17	1026.61	1070.91	1120.16	1024.17	1065.2	1111.09	1163.25	1121.44	970.633	1084.43	1119.14	1185.91	1153.72	0.0925362	0	0	0	0	0	0	0	0	0	0	0	0	0	0	0	0	0	0	0	0.00462681	0	0	0	0	0.0291787	0	0
91	2141.07	1759.39	1534.3	1793.54	1443.68	1797.62	1450.81	1285.03	2192.89	1277.46	1556.12	1895.24	1486.86	1556.82	1286.81	1255.6	1329.91	1366.85	1155.7	1121.57	1534.36	0	0.117293	0	0	0	0	0	0	0	0	0	0	0	0	0.0857872	0	0	0.0911234	0	0	0.0147102	0	0	0	0	0.0641634	0	0.128961
92	2327.93	2454.8	2256.19	1866	1810.53	1696.94	1864.39	1608	1752.54	1595.67	1498.68	1457.43	1334	1459.49	1585.92	1473.93	1431.56	1389.44	1425.44	1364.04	1682.65	0.31039	0	0	0.1244	0	0	0.124293	0	0	0.212756	0	0	0	0	0	0	0	0.185259	0	0	0.0478549	0	0	0	0	0	0	0
93	1729.34	1501	1262.29	1203.56	1294.62	1127.79	1053.37	1049.46	1023.71	1243.69	1219.36	1100.34	1329.67	1284.31	1323.68	1298.96	1120.7	1083.64	1143.35	1161.68	1227.73	0	0	0.0841529	0	0	0	0	0	0	0	0	0	0	0	0	0	0	0	0	0	0.00420765	0	0.0333556	0	0	0	0	0
94	1802.71	1943.16	2058.23	1736.49	1807.26	1567.1	1440.89	1429.4	1770.31	1638.47	1414.02	1273.56	1299.72	1456.07	1430.3	1128.36	1161.2	1149.04	1220.42	1217.69	1497.22	0	0.259088	0	0	0	0	0	0	0.118021	0.109232	0.0942683	0	0	0	0	0.0752242	0	0	0	0	0.0327916	0	0	0	0	0	0	0
95	2245.26	2331.62	2171.85	2170.11	1913.47	2047.3	1984.16	1901.33	1747.14	2078.93	2209.64	2190.93	2057.2	1794.91	2195.18	2955.9	2222.15	2418.68	1867.91	2071.29	2128.75	0	0	0.14479	0	0	0	0	0	0	0	0	0	0.137147	0	0	0	0	0	0.124527	0	0.0203232	0	0	0	0	0	0	0
96	2253.14	2300.19	2218.61	2252.19	1888.12	2163.7	1844.61	2234.3	1971.03	1606.03	1390.18	1341.96	1221.65	1300.79	1228.26	1517.9	1065.6	1176.66	1292.55	1294.51	1678.1	0	0	0	0	0	0	0	0	0	0	0	0	0	0	0.0818841	0	0	0	0	0	0.0040942	0	0	0	0	0	0	0
97	1970.16	1970.16	1645.71	1315.38	1476.47	1377.8	1463.59	1438.05	1213.85	1327.98	1197.06	1138.47	1150.59	1320.54	985.673	1138.31	1069	1336.34	1286.29	1346.65	1358.4	0	0	0	0	0	0	0	0	0	0	0	0.075898	0	0	0.0657116	0	0.0712667	0	0	0	0.0106438	0	0	0.0731427	0	0	0	0
98	1251.63	1438.84	1269.24	1356.52	1175.32	1085.25	1510.19	1221.06	1187.37	1135.51	1019.72	1101.42	984.492	964	1001.27	900.838	988.238	870.539	901	849.784	1110.61	0	0	0	0	0	0	0	0.0814039	0	0.0757006	0	0	0.0656328	0	0	0	0.0658825	0	0	0	0.014431	0.0278139	0	0.084616	0	0.0261182	0	0.0335598
99	2090.97	2033.7	1945.12	2132.71	2042.07	1699.54	1965.55	1564.65	1725.14	1556.53	1273	1338.2	1172.43	1240.9	1211.92	1230.25	1317.17	1238.9	1234.88	1153	1558.33	0	0	0	0.284362	0	0	0	0	0.230019	0.103768	0.0848667	0	0	0	0.0807948	0.24605	0.0878116	0.0825933	0	0	0.0600133	0	0.0451933	0	0.0473937	0	0	0
100	1622.08	1569.38	1587.22	1554.58	1490.41	1408.25	1578.75	1384.33	1476.45	1381.13	1226.76	1162.02	1302.23	1243.39	1160.04	1163.31	1212.61	1309.44	1100.33	1133.52	1353.31	0	0	0	0	0	0	0	0.0922884	0	0	0	0	0	0	0	0	0	0	0	0	0.00461442	0	0	0.0705433	0.0690922	0	0	0
101	1636.84	1628.53	1981.75	1707.36	1642.33	1502.22	1541.4	1570.53	1556.88	1421.68	1454.4	1265.98	1435.12	1405.73	1399.65	1507.88	1404.33	1429.18	1390.44	1313.04	1509.76	0	0.217137	0	0.227648	0	0	0	0	0	0	0	0	0.191349	0	0	0.100525	0	0	0	0	0.036833	0	0	0	0	0.0364961	0	0
102	1501.46	1501.73	1433	1435.85	1321.42	1343.07	1305.14	1314.25	1341.46	1383.97	1365.91	1338.9	1342.89	1323.24	1313.21	464.848	1340.22	1528.85	1307.61	1585.9	1339.65	0	0	0	0.191446	0	0.0895381	0.0870095	0.0876167	0.0894305	0	0.182121	0.08926	0	0	0	0	0	0.101923	0	0	0.0459173	0	0	0	0	0	0	0
103	1753.69	1668.7	2214.11	2263.12	2151.11	1785.74	1806.26	1580.56	1845.85	1501.65	1443.43	1523.54	1403.64	1524.98	1403.29	1562.38	1702.2	1520.85	1461.87	1415.57	1676.63	0	0	0	0	0	0	0	0	0	0	0	0	0	0	0	0	0	0	0	0.094371	0.00471855	0	0.0370823	0	0	0	0	0
104	1719.44	1727.94	1992.32	1687.32	1588.08	1601.21	1402.61	1707.06	1730.71	1420.33	1398.56	1342.96	1240.22	1299.49	1314.27	1401.11	1250.2	1567.18	1371.81	1196.06	1497.94	0.229259	0	0	0	0	0	0	0	0.115381	0	0	0	0	0	0	0	0	0	0	0	0.017232	0.0382099	0.0383987	0	0.0374961	0	0	0.0311692
105	2032.55	2032.55	1525.76	1683.49	1205.84	1325.62	1200.65	1320.44	1421.7	1248.04	1177.98	1091.73	1213.53	1254.2	1082.27	1112.49	1015.3	1046	988.762	1064.89	1302.19	0.271006	0	0	0	0	0	0	0	0	0	0.078532	0.0727821	0	0	0	0	0.0676867	0.0697333	0	0.0709923	0.0315366	0.0451677	0	0	0	0	0	0
106	1625.45	1613.63	1567.02	1546.83	1467.27	1456.43	1436.28	1445.13	1449.32	1377.61	1601.76	1598.66	1551.23	1541.17	1459.74	1458.84	1450.12	1442.02	1448.01	1386.83	1496.17	0	0	0	0.206244	0	0	0	0	0.0966214	0	0.106784	0.106577	0	0.102745	0	0	0	0	0	0	0.0309486	0	0	0	0	0	0	0
107	1455.93	1100.36	1204.13	1426.68	1030.67	1299.02	1325.64	1041.23	1041.83	895.159	882.23	896.373	900.612	1018.87	993.369	993.369	1011.19	1011.67	918.072	1013	1072.97	0	0	0	0	0	0	0	0	0	0	0	0	0	0	0	0	0	0	0	0	0	0	0	0	0	0	0.0288671	0
108	1571.33	1557.22	1521.49	1519.37	1434.58	1439.69	1428.34	1413	1417.75	1360.23	1059.48	999.217	1055.42	1062.68	1025.48	1141.35	1117.27	1079.14	1110.58	981.5	1264.76	0	0.103815	0	0	0	0	0	0.0942003	0	0	0	0	0	0	0	0.15218	0	0	0.0740386	0	0.0212117	0	0	0.0338109	0	0	0	0.0317409
109	2057.52	1669.68	1344.17	1379.47	1249.26	1157.5	1311.38	1155.28	1152	989.887	1043.88	920.838	943.224	1008.79	910.514	913.443	1353.81	1052.36	1017.47	937.439	1178.39	0	0	0	0	0	0	0	0	0	0	0	0	0	0	0	0.0608962	0	0	0	0	0.00304481	0.0914453	0	0	0	0	0	0
110	3141.85	2260.3	2242.46	2241.22	2580.5	2222.93	2207.46	2175	2189.11	2118.9	1701.72	1830.12	1755.36	1667.21	1559.62	1869.18	1661.14	2111.7	1638.72	1792.17	2048.33	0.418913	0	0	0	0	0	0	0	0.291881	0.14126	0	0.122008	0	0.111147	0.20795	0	0	0	0	0.119478	0.0706319	0	0	0	0.0498049	0	0	0
111	2393.1	1896.34	2137.24	2214.66	1850.38	2103.86	3029.5	2214.04	1815.06	2109.24	1889.73	1590.78	1649.43	1546.33	2001.29	1512.02	1431.51	1519.76	1633.42	1642.11	1908.99	0.15954	0	0	0	0	0	0	0	0	0	0	0	0	0	0	0	0.0954341	0.101317	0	0	0.0178146	0.05318	0.042141	0	0	0	0	0
112	2260.85	1838.22	1805.14	1746.71	1539.07	1661.22	1537.92	1654.87	1574.77	1569.7	1480.46	1680.8	1528.8	1721.84	1278.21	1488.07	1335.78	1315.94	1319.31	1452.28	1589.5	0	0	0	0	0	0	0	0	0	0	0	0	0	0	0	0	0	0	0	0	0	0	0.0408494	0.0401143	0	0	0	0
113	2231.33	1663.76	1844.06	1613.59	1477.85	1740.25	1507.31	1431.88	1675.08	1348.07	1089.54	1269.22	1158.33	1330	1105.17	1416.8	1423.6	1358.87	1329.68	1079.93	1454.72	0	0	0	0	0	0	0	0	0	0	0.0726363	0	0	0	0	0	0	0.0905913	0.0886454	0	0.0125936	0	0	0	0.0358577	0.0328412	0	0
114	1601.21	1600.34	1585.21	1570.87	1477.5	1518.88	1512.8	1295.73	1349.06	1635.08	1168.33	1162.44	1234.6	1244.4	1140.14	1076.42	1091.74	1269.04	1180.92	1185.91	1345.03	0	0	0.10568	0	0	0	0	0	0	0	0	0	0	0	0	0	0	0	0	0	0.00528402	0	0	0.0352268	0	0	0	0
115	2544.08	2716.5	2236.82	2085.2	1816.74	2049.33	1837.48	2027.48	1659.92	2011.45	1955.97	1760.11	1970.1	2169.48	1623.55	1715.06	1971.23	1801.49	1732.14	1688.19	1968.62	0	0	0	0	0	0	0	0	0	0	0	0	0	0	0	0	0	0	0	0	0	0	0	0	0	0	0	0
116	2150.14	1734.22	1706.7	1801.32	1853.12	1613.32	1745.46	1643.42	1749.43	1558.44	1536.83	1401.26	1467.9	1433.44	1344.9	1509.3	1529.56	1540.54	1539.33	1643.74	1625.12	0	0	0	0.120088	0.123541	0	0	0	0	0	0	0	0	0	0	0.10062	0	0.205405	0.102622	0	0.0326138	0	0.0385383	0	0	0.0411805	0	0
117	3804.56	1956.84	2311.23	1633.18	1771.69	2082.57	1589.62	1768.26	1981.19	1672.51	1520.67	1443.91	1293.53	1263.88	1276.62	1494.57	1682.61	1569.59	1442.64	1510.49	1753.51	0	0	0	0	0	0	0.105974	0.117884	0	0	0	0	0.172471	0	0.085108	0.0996381	0	0	0	0.100699	0.0340887	0	0	0	0	0	0	0
118	1605.58	1519.52	1354.17	1398.24	1230.29	1306.15	1216.2	1154.15	1138.15	1154.14	1196.13	1253.92	1150.37	1175.87	1092.53	1313.82	1131.54	1209.91	1069.63	1166	1241.82	0	0	0	0	0	0	0	0	0	0	0	0	0	0	0	0	0	0	0	0	0	0	0	0	0.031072	0	0	0.0270266
119	2190.89	2385.56	2023.3	2049.27	2413.15	1815.88	1885.67	1598.58	2305.19	1853.12	1835.15	1869.61	2158.21	1934.36	2102.28	2012.39	1550.8	2097.2	1770.12	2120.63	1998.57	0	0	0	0	0	0	0	0	0	0	0	0	0	0	0	0	0	0	0	0	0	0	0	0.0449622	0.0455393	0	0	0
120	1444.88	1470.45	1640.03	1588.44	1543.27	1465	1301.7	1397.38	1617.26	1455.49	1213.19	1200.26	1049.37	1029.03	1153.57	1130.71	1197.39	1084.31	1312.33	1131.29	1321.27	0	0	0	0.105896	0	0.0976667	0.0867801	0	0	0	0.0808795	0	0.0699582	0.0686022	0.0769044	0	0.0798259	0.072287	0	0.0754195	0.040711	0	0	0	0	0	0	0
121	2618.17	2452.19	2000.37	2415.48	2070.63	1901.84	2305.43	2158.17	1845.52	1643.03	2130.24	1960.72	1681.81	1546.73	1531.12	1611.56	1568.12	1522.25	1555.88	1552	1903.56	0.174544	0	0	0	0	0	0.153695	0.143878	0.123034	0.109535	0	0	0	0	0	0	0.104542	0	0.103725	0.103467	0.050821	0.116363	0	0.0444526	0.107355	0	0	0.0512317
122	1162.5	1117.34	1011.5	908.721	1089.74	1030.37	1204.48	1267.04	1538.74	1180.39	1298.86	1110.11	1379.28	1149.02	1093.88	1361.76	1082.02	1406.41	943.881	993.104	1166.46	0	0	0	0	0	0.137383	0.160597	0.0844694	0	0.157385	0	0	0	0	0	0	0	0	0	0	0.0269917	0	0.0248298	0	0	0.0242164	0	0.0535325
123	2380.81	2277.56	2041.47	1824.24	1777.54	1977.74	1633.62	1886.59	1649.08	1301.25	1414.98	1239.31	1246.69	1287.14	1250.48	1199.74	1148.21	1075.9	1202.1	1208.73	1551.16	0	0	0.136098	0	0	0	0	0	0.109939	0.08675	0.188664	0	0	0	0.0833653	0	0	0	0	0	0.0302408	0.105814	0.101225	0.0453659	0	0	0	0
124	2128.03	1881.91	1886.67	1901.73	1692.46	1812.66	1595.1	2045.23	1563.62	1671.68	1553.93	1387.02	1572.85	1571.59	1393.22	1230.33	1237.98	1307.77	1212.84	1304.17	1597.54	0	0	0	0	0	0	0	0	0	0	0	0	0	0	0	0	0	0	0	0	0	0	0	0	0	0	0	0
125	1928.24	1738.58	1567.33	1512.88	1298.58	1165.04	1186.18	1314.65	1268.63	1193.88	1027.23	1030.44	1062.6	1022.06	1119.61	1014.47	1127.78	1183.77	1110.91	1006.73	1243.98	0.128549	0	0	0	0	0	0	0	0	0	0	0.0686962	0	0	0	0	0	0	0	0.13423	0.0165738	0	0	0	0	0	0	0
126	1871.09	1645.79	1553.56	1791.37	1688.22	1755.03	1630.58	1498.03	1512.45	1255.83	1372.13	1497.59	1483.14	1402.93	1553.59	1466.79	1327.38	1368.94	1342.89	1221.44	1511.94	0	0	0	0	0	0	0	0	0	0	0	0	0	0	0	0	0	0.0912624	0	0	0.00456312	0.0415798	0	0.0345236	0	0	0	0
127	1742.86	1417.07	1589.62	1867.3	1304.28	1438.47	1397.4	1212.35	1249.88	1161.18	1115.53	1029.34	1033.39	1100.98	1261.67	1020.95	1061.55	982.766	1230.25	1589.26	1290.31	0	0	0	0	0	0	0.09316	0.161646	0.0833255	0	0	0	0	0	0	0	0	0	0.082017	0	0.0210074	0	0.0314904	0	0	0	0	0
128	2271.85	1886.24	1790.97	1893.41	1642.22	1752.97	1485.41	1502.85	1306.59	1331.42	1426.66	1282.08	1134.27	1218.62	1202.09	1157.73	1420.64	1245.22	1325.4	1084.77	1468.07	0	0	0	0	0.109481	0	0	0.10019	0	0	0.190221	0.0854722	0.0756182	0	0	0	0	0.0830147	0	0	0.0321999	0	0	0	0	0	0	0
129	1883.45	1940.72	2392.81	1554.85	1567.03	1565.05	1558.82	1565.88	2002	1774.83	1366.22	1203	1496.9	1401.86	1232.14	1243.32	1241.25	1225.28	1564.9	1322.06	1555.12	0	0	0	0	0	0	0.103921	0	0	0	0	0.0802	0.199587	0	0	0	0.0827497	0	0	0	0.0233229	0	0	0	0	0	0	0
130	1714.72	1599	1751.23	1355.54	1620.41	1507.93	1620.79	1328	1535.03	1224.41	1253.16	1184.4	1203.27	1027.83	1280.85	1292.29	1147.17	1418.25	1215.88	1160.83	1372.05	0.114315	0.1066	0	0	0.108027	0	0	0	0	0	0.0835438	0	0	0	0	0	0	0	0	0	0.0206243	0	0	0	0	0	0	0
131	1739.2	1963.26	2193.96	1509.86	1614.41	1655.58	1977.71	1689.43	1653.11	1580.31	1669.18	1600.95	1377.13	1386.41	1444.55	1411.43	1213.85	1634.41	1475.36	1507.93	1614.9	0	0	0	0	0.107627	0	0	0	0	0	0	0	0	0	0	0	0	0.108961	0	0	0.0108294	0	0	0	0	0	0	0
132	3966.6	3054.37	3251.32	2741.36	3200.37	2781	2687.96	2451.65	2266.04	2329.67	2029	2180.07	2111.27	1971.16	1992.17	2092.62	1925.29	2188.5	1957.28	2325	2475.13	0	0	0	0	0	0	0	0	0	0	0	0	0	0	0	0	0	0.1459	0.130485	0	0.0138193	0	0	0	0	0	0	0
133	2069.6	1815.24	1948.03	1978.65	1773.54	1894.44	1476.76	1820.26	1574.33	1965.59	1608.36	1581.28	1471.37	1581.54	1363.09	1601.97	1558.85	1704.87	1487.14	1908.59	1709.18	0	0.121016	0	0	0	0	0	0	0	0	0	0	0	0	0.181745	0	0	0	0	0.254479	0.027862	0	0	0	0	0	0	0
134	2497	1878.64	2491.3	2044.29	2497.6	1622	2166.56	1850.47	2106.53	2039.06	1473.05	1940.75	1793.57	1721.17	1607.62	1691.67	1118.53	1338.91	1553.7	1364.8	1839.86	0	0	0	0	0	0	0	0	0	0	0	0	0	0	0	0	0	0	0.10358	0.0909867	0.00972833	0.0554889	0	0	0	0	0	0
135	1848.33	1719.47	1671.76	1859.21	1785.97	1570.92	1769.91	1605.55	1168.33	1566.95	1789.57	1327.98	1168.33	1336.83	1850.73	1653.62	1532.7	1669.96	1250.41	1204.83	1567.57	0	0	0	0	0	0	0.117994	0	0	0	0	0	0	0	0	0	0	0.0913304	0	0	0.0104662	0	0	0	0	0	0	0
136	1897.48	1325.64	1646.86	1773.97	1626.05	1583.84	1763.83	1902.21	1599.03	1796.69	1285.63	1394.72	1224.64	1250.48	1397.2	1396.59	1355.54	1425.66	1367.74	1472.53	1524.32	0	0	0	0	0	0	0	0	0	0.119779	0	0.185963	0	0	0	0	0.0903696	0	0	0	0.0198056	0	0	0	0	0	0	0
137	1357.62	1384.56	1384.56	2225.18	1557.62	1448.95	1519.63	1271.53	1730.69	3279.21	1730.69	1519.63	1416.02	1597.56	1683.92	1519.63	1416.02	1416.02	1448.95	1780.14	1634.41	0	0	0.0555556	0	0	0	0	0	0.0666667	0	0	0	0	0	0	0	0	0	0.0588235	0.0714286	0.0126237	0.0416667	0	0	0.117647	0	0.0384615	0
138	1546.83	1501.02	1306.15	1432.21	1431.67	1414.7	1242.95	1459.96	1326.64	1247.62	1494.56	1294.9	1238.37	1163.81	1108.82	1257.37	1029.1	1213.84	1123.75	1079.9	1295.71	0	0	0	0	0	0.0555556	0	0.0555556	0	0.05	0	0	0.0952381	0.047619	0.0454545	0	0.04	0	0.0434783	0.0416667	0.0237284	0	0	0.0384615	0.0384615	0	0	0.2
139	1325.64	1343.7	1226.86	1296.33	1341.33	1222.27	1292.83	1260.8	1117.88	1162.42	1123.96	1546.83	1137.16	1182.35	1131.27	1292.6	1297.26	1328.07	1374.18	1197.29	1260.05	0	0	0	0	0.0894217	0	0	0	0	0	0	0	0	0	0	0.0861733	0.086484	0	0	0	0.013104	0	0	0	0	0.0298072	0.0271617	0
140	2290.97	2133.7	1945.12	2132.71	1246.83	1306.15	1325.64	1564.65	1325.14	1168.33	1273	1338.2	1172.43	1240.9	1211.92	1230.25	1217.17	1238.9	1234.88	1153	1437.49	0	0	0	0.284362	0	0	0	0	0.230019	0.103768	0.0848667	0	0	0	0.0807948	0.24605	0.0878116	0.0825933	0	0	0.0600133	0	0.0451933	0	0.0473937	0	0	0
141	1455.93	1100.36	1204.13	1426.68	1030.67	1299.02	1325.64	1231.23	1041.83	895.159	882.23	896.373	900.612	1018.87	993.369	993.369	1011.19	1011.67	958.072	1013	1084.47	0	0	0	0	0	0	0	0	0	0	0	0	0	0	0	0	0	0	0	0	0	0	0	0	0	0	0.0288671	0
142	2231.33	1663.76	1644.06	1613.59	1325.64	1168.33	1507.31	1431.88	1325.64	1348.07	1009.54	1269.22	1158.33	1330	1125.17	1216.8	1423.6	1358.87	1329.68	1079.93	1378.04	0	0	0	0	0	0	0	0	0	0	0.0726363	0	0	0	0	0	0	0.0905913	0.0886454	0	0.0125936	0	0	0	0.0358577	0.0328412	0	0
143	1168.33	1457.68	1369.34	1337.15	1473.27	1302.24	1443.33	1546.83	1243.58	1206.24	1093.42	1546.83	1179.62	1107.05	1310.06	1154.67	1259.02	1192.55	1120.56	1313.06	1291.24	0.117647	0	0	0	0	0	0	0	0	0.0526316	0.0454545	0	0.047619	0	0.0526316	0	0	0.0526316	0.0454545	0.0526316	0.0233351	0.037037	0	0	0	0.04	0	0
[truncated: 56 more columns]
